# Supplementary material for: Elemental Sulfur Inhibits Yeast Growth via Producing Toxic Sulfide and Causing Disulfide Stress
Source: Antioxidants (Basel). 2022 Mar 17;11(3):576. doi: 10.3390/antiox11030576 (PMC8945482; doi:10.3390/antiox11030576)
Supplement: Supplementary file 1 [file antioxidants-11-00576-s001.zip]

Archive with 1 entries (1 files):
- antioxidants-1616798-supplementary.pdf
